# Supplementary material for: Densification and Mechanical Enhancement of Invasive South African Hardwoods: Prosopis glandulosa and Acacia mearnsii
Source: Materials (Basel). 2026 Mar 1;19(5):954. doi: 10.3390/ma19050954 (PMC12985863; doi:10.3390/ma19050954)
Supplement: Supplementary file 1 [file materials-19-00954-s001.zip]

Archive with 1 entries (1 files):
- materials-4148036-supplementary.pdf
